# Supplementary material for: Identification and targeting of a HES1‐YAP1‐CDKN1C functional interaction in fusion‐negative rhabdomyosarcoma
Source: Mol Oncol. 2022 Aug 29;16(20):3587–605. doi: 10.1002/1878-0261.13304 (PMC9580881; doi:10.1002/1878-0261.13304)
Supplement: Supplementary file 4 — Table S3. Full list of mRNA profiling of the HES1 knockdown RD xenograft tumors using the Nanostring nCounter® platform and Tumor Signaling 360™ panel. [file MOL2-16-3587-s005.xlsx]

## Sheet: HES1sh1_Suc vs Dox
Supplementary Table S3
GeneName	HES1sh1_sucrose	HES1sh1_dox	HESsh1_sucrose_vs_DOX_logFC	HESsh1_sucrose_vs_DOX_p	HESsh1_sucrose_vs_DOX_adjP
MYOD	12.3485	13.2113	-0.86273	5.06e-06	0.00305973
MYOG	9.61373	11.8545	-2.24081	1.25e-05	0.00379338
DUSP4	9.32787	10.4923	-1.16448	2.05e-05	0.00412663
EME1	9.60771	9.14245	0.465255	4.08e-05	0.00616357
DLL1	8.98696	9.88206	-0.895102	5.35e-05	0.00647409
JAG1	8.87717	9.49763	-0.620451	0.000105311	0.00945281
ERBB3	8.56903	9.76667	-1.19764	0.000109371	0.00945281
GPX1	13.1482	12.7027	0.445425	0.000269153	0.0172113
NRAS	12.109	11.673	0.436065	0.000297253	0.0172113
PRDX6	12.5761	12.9855	-0.409335	0.000303993	0.0172113
JAG2	11.6581	12.113	-0.454913	0.000312932	0.0172113
DLL3	9.42333	8.96637	0.456958	0.000444069	0.0217854
CDKN1A	9.25563	9.99041	-0.734772	0.000500409	0.0217854
LAIR1	4.91857	1.99381	2.92476	0.000512552	0.0217854
TGFBR2	9.25395	9.83717	-0.583214	0.000540134	0.0217854
ARID1A	9.65378	10.0136	-0.359781	0.000779067	0.0272099
SNAI1	6.57997	7.67307	-1.09309	0.000786674	0.0272099
GABPA	10.3742	10.6953	-0.32104	0.000809549	0.0272099
TEAD1	10.2745	10.8021	-0.527565	0.000961491	0.0306159
AKT3	11.5572	11.9603	-0.403033	0.00124493	0.0376591
NFE2L2	9.00479	9.34628	-0.341488	0.00162922	0.0467317
BCOR	9.37134	9.0544	0.316937	0.00169933	0.0467317
AGO2	8.71575	9.29401	-0.57826	0.00181958	0.0478629
CCL2	13.8478	12.9916	0.856155	0.00194858	0.0480677
PRKCA	5.60971	6.27506	-0.665355	0.00198627	0.0480677
BMPR1A	11.8884	11.5134	0.37499	0.00232961	0.0499228
GREM1	3.1772	1.0923	2.0849	0.00243435	0.0499228
CREBBP	9.88887	10.1691	-0.280282	0.00256777	0.0499228
HLA-E	8.55622	7.93981	0.616416	0.00270806	0.0499228
TPSAB1/B2	2.66809	1.0923	1.57579	0.0028095	0.0499228
DNA2	10.4527	10.1006	0.352042	0.00281441	0.0499228
FANCI	11.0947	10.723	0.371755	0.00283552	0.0499228
JUN	8.1987	8.78056	-0.581859	0.0028758	0.0499228
LAMB1	13.6129	13.1583	0.454563	0.00288137	0.0499228
CRK	9.69103	10.0967	-0.405669	0.00295005	0.0499228
STIP1	12.5742	13.0209	-0.446714	0.00299503	0.0499228
HRAS	10.2357	10.5772	-0.341454	0.00306757	0.0499228
HSPB1	13.0717	13.5153	-0.443586	0.00317341	0.0499228
FZD4	7.93587	8.52998	-0.594101	0.00329207	0.0499228
CFLAR	7.48633	7.88581	-0.39948	0.00330068	0.0499228
MAPK1	11.8348	12.1438	-0.30898	0.00349461	0.0515668
CCNK	10.4087	10.6362	-0.227537	0.00418938	0.060347
COP1	11.4049	11.6018	-0.196914	0.0043984	0.0618844
NKG7	4.93827	2.49193	2.44635	0.00465889	0.0635967
SFN	8.17943	2.91749	5.26193	0.00483729	0.0635967
DUSP1	8.40929	8.97618	-0.566884	0.00489193	0.0635967
CCNB2	10.5722	10.1472	0.424976	0.00511507	0.0635967
KIF23	10.8466	10.6	0.246631	0.00519384	0.0635967
LAMA2	10.4564	11.3379	-0.88154	0.0052186	0.0635967
MYL9	7.48065	6.3997	1.08095	0.00525592	0.0635967
XRCC2	10.474	10.2032	0.270869	0.00579525	0.0687476
TPD52	8.56437	9.26711	-0.702748	0.00625248	0.0720088
ATR	9.41105	9.17597	0.235085	0.00630821	0.0720088
NFATC2	7.64529	9.57866	-1.93337	0.00643255	0.0720684
RB1	9.57024	9.84387	-0.273622	0.00693507	0.0752402
FBLIM1	6.51826	7.13459	-0.616334	0.00706543	0.0752402
ATG101	9.09366	9.43742	-0.343758	0.00708875	0.0752402
FSTL1	13.9374	13.316	0.621345	0.00790819	0.081731
AKT1	11.9168	12.1845	-0.267678	0.00797046	0.081731
TXNRD2	8.71919	8.99565	-0.276458	0.00852252	0.0859354
VEGFB	9.4081	9.60537	-0.197265	0.00911409	0.089244
DUSP6	14.016	13.6221	0.393811	0.00914566	0.089244
KLF5	5.41139	6.28126	-0.86987	0.009332	0.0896168
BLM	10.0661	9.81832	0.247821	0.00974532	0.090559
MAP3K14	8.58814	9.21715	-0.629013	0.0099707	0.090559
IGFBP3	8.18157	9.55851	-1.37694	0.0100086	0.090559
LAMC1	12.7566	12.4089	0.347703	0.0100288	0.090559
IL21R	4.7779	2.7073	2.0706	0.0101868	0.0906322
HGF	2.88575	5.25429	-2.36854	0.0109727	0.0962102
YAP1	10.2822	10.4906	-0.208327	0.0114603	0.0980341
CDKN1C	7.73286	8.96334	-1.23048	0.0116733	0.0980341
IL15	8.93409	8.51954	0.414553	0.0117402	0.0980341
ITGB1	12.7332	12.4897	0.243549	0.0119524	0.0980341
RUNX2	8.57454	9.03677	-0.462239	0.0119909	0.0980341
SDC1	7.91025	7.36549	0.544766	0.012465	0.100551
RET	1.54692	2.91027	-1.36335	0.0128259	0.102101
REL	8.64814	8.90053	-0.252391	0.0132336	0.103037
CTNND1	10.498	10.7214	-0.223417	0.0135336	0.103037
NESTIN	13.8582	14.288	-0.429751	0.0136122	0.103037
BCL2L1	9.20251	9.68606	-0.483547	0.0136248	0.103037
CAV1	5.31423	6.80796	-1.49372	0.0143658	0.10536
PRKACA	11.4214	11.71	-0.288581	0.0145786	0.10536
MRF4 (MYF6)	0.790117	2.49513	-1.70502	0.0145911	0.10536
COX5B	12.5162	12.7189	-0.202776	0.0146286	0.10536
CACYBP	11.6123	11.9554	-0.34314	0.0149229	0.105591
WWC1	7.03146	7.43091	-0.399447	0.0150097	0.105591
NME1	13.2277	13.0433	0.184434	0.0154665	0.107554
ABL1	9.58978	9.93482	-0.345041	0.0160008	0.109469
CDK6	12.6168	12.4142	0.202613	0.0161038	0.109469
RAD54B	8.67925	8.47003	0.209212	0.016333	0.109794
PCLAF	13.3121	12.9582	0.353873	0.0171202	0.113525
ITGB5	10.0123	9.70096	0.311357	0.0174087	0.113525
GABARAP	11.8912	12.1657	-0.274486	0.017451	0.113525
KAT2B	8.11725	8.77803	-0.660778	0.0179738	0.11369
BRIP1	10.4692	10.1815	0.287723	0.0179981	0.11369
TGFB1	9.1019	9.58879	-0.48689	0.01804	0.11369
ALDH1A3	11.5412	11.0349	0.506276	0.0184948	0.115354
EIF4EBP1	11.777	11.5227	0.254285	0.0189365	0.116904
DCN	7.1564	8.49782	-1.34142	0.0192822	0.117836
NOTCH1	10.8069	11.199	-0.392121	0.0199149	0.119812
CTNNB1	12.8221	13.0048	-0.182729	0.0200017	0.119812
MAPK13	3.06173	1.51661	1.54511	0.020371	0.120828
NEIL3	8.08479	7.73118	0.353614	0.0217425	0.127711
ITGB2	5.52627	6.80597	-1.2797	0.0224266	0.129299
SORD	9.23173	8.8849	0.346822	0.0224404	0.129299
GLI1	7.52077	7.89679	-0.376021	0.0229992	0.130024
TRAF6	9.07762	9.36183	-0.284214	0.0231444	0.130024
BIRC5	12.3024	12.109	0.193432	0.0232109	0.130024
IDH1	9.80186	9.48867	0.313188	0.024359	0.135204
LAMB3	8.99672	7.99131	1.00541	0.0263835	0.145109
ACSL3	9.197	8.86145	0.335549	0.0268039	0.146093
SIRPA	8.43979	6.61167	1.82813	0.0287609	0.15536
ITGB6	7.09672	7.89448	-0.797758	0.029533	0.158119
ALK	4.45454	6.12424	-1.66971	0.030135	0.159927
GPNMB	5.3296	3.53649	1.79311	0.0315254	0.165455
PARD3	10.0693	10.3199	-0.250545	0.0317236	0.165455
SLC1A5	11.1173	10.7222	0.395107	0.0321962	0.165507
CHMP2A	10.7783	10.5817	0.196593	0.0322808	0.165507
CCNA2	10.8564	10.5487	0.307672	0.033183	0.167545
JAK3	3.25948	1.93822	1.32126	0.033232	0.167545
FLT1	1.39448	3.22585	-1.83137	0.0340442	0.169202
ROCK2	10.2752	10.5221	-0.246917	0.0345517	0.169202
GSTM4	8.96584	8.74739	0.218452	0.0346266	0.169202
CD133	11.1432	10.7122	0.430971	0.0347466	0.169202
CCNE1	10.0718	9.75297	0.318781	0.0349592	0.169202
WRAP53	8.36344	8.60607	-0.242631	0.0383133	0.183965
PTCH1	8.12191	8.53699	-0.415084	0.0391762	0.186506
MAFG	9.02713	9.28999	-0.26286	0.0394591	0.186506
BUB1B	11.4995	11.1533	0.346169	0.0400528	0.187779
KRAS	9.52201	9.77086	-0.248857	0.0403492	0.187779
NCOA2	8.75138	8.95862	-0.207238	0.0410397	0.189535
NOTCH2	10.942	11.198	-0.255995	0.041739	0.191304
MAPK14	10.4625	10.2955	0.167042	0.0424313	0.193015
VEGFD	4.21591	2.36236	1.85354	0.0440651	0.19795
ENTPD1	4.97451	3.60062	1.37389	0.0442038	0.19795
ERN1	7.78913	8.0681	-0.27897	0.0444979	0.19795
MAP2K1	12.3159	12.0389	0.27706	0.0463012	0.204469
CCNE2	2.56614	1.41449	1.15165	0.0469016	0.205619
SRM	10.9475	11.139	-0.19151	0.0478227	0.208149
COL6A3	9.38405	10.3912	-1.0071	0.0481816	0.208214
LIG1	9.56677	9.34587	0.220894	0.049904	0.213192
AR	4.34784	5.26247	-0.91463	0.0501626	0.213192
MET	10.3097	9.98334	0.326336	0.0506214	0.213192
IFNAR2	9.68022	9.87388	-0.193658	0.0507957	0.213192
PFKP	10.9492	10.5431	0.406062	0.051415	0.213192
PDPK1	9.44455	9.63274	-0.188191	0.0514481	0.213192
PIK3R2	9.21464	9.45592	-0.241276	0.054078	0.222566
TCOF1	8.11742	8.29438	-0.176963	0.056627	0.231482
STK3	7.94761	8.10482	-0.157217	0.0592757	0.240683
DTL	10.043	9.71355	0.329401	0.0600791	0.242319
STAG2	11.576	11.7209	-0.144832	0.0613071	0.244455
KIF20A	9.28149	9.06799	0.213507	0.0614169	0.244455
ATP7A	7.39157	7.17907	0.212495	0.0627556	0.248151
CYR61	9.82487	9.33711	0.487752	0.0661416	0.259842
RIMKLB	8.92588	9.10589	-0.180016	0.0672901	0.262649
E2F2	6.53696	6.15918	0.377777	0.0685116	0.265702
B4GALNT1	8.05473	7.65303	0.401697	0.0698598	0.269205
HEY1	10.7456	11.0524	-0.306834	0.0717027	0.274558
MCL1	9.70252	9.92156	-0.219044	0.0746126	0.283903
PIK3CA	10.044	10.2257	-0.181705	0.0759147	0.285179
LY96	4.14798	2.6731	1.47488	0.0759416	0.285179
HLA-C	5.61984	4.23223	1.38761	0.0763619	0.285179
ASXL2	8.18573	8.33681	-0.151078	0.0775857	0.286933
KLK4	4.07253	2.74309	1.32944	0.0777802	0.286933
TOX4	8.7167	8.92727	-0.210565	0.0827766	0.303514
CDK2	10.3171	10.481	-0.163917	0.0850494	0.309969
TRRAP	10.6826	10.8699	-0.187272	0.0871187	0.313123
P4HA2	10.2383	10.5482	-0.309894	0.0873357	0.313123
WEE1	11.5091	11.7452	-0.236064	0.0875412	0.313123
PMAIP1	9.04115	9.33116	-0.29001	0.0879849	0.313123
FOXM1	10.6649	10.8595	-0.194561	0.0892224	0.313206
TGFB3	6.45655	6.75242	-0.295869	0.0902224	0.313206
FCRL2	2.43073	1.55794	0.872798	0.0902565	0.313206
ADM	9.80945	8.88876	0.920693	0.0902641	0.313206
BRAF	10.7656	10.8776	-0.112038	0.0905969	0.313206
ARID1B	8.95449	9.19589	-0.241402	0.091481	0.314466
ITPR1	7.88763	8.18885	-0.301218	0.0927962	0.31619
HLA-B	6.79711	5.93876	0.858354	0.0930278	0.31619
TSPAN1	1.41773	2.56964	-1.15191	0.0948239	0.320494
CDK12	10.8294	10.6518	0.177565	0.0962898	0.323641
TLR3	3.33475	1.92401	1.41074	0.0979507	0.327404
ATG4B	9.51333	9.69939	-0.186062	0.0989358	0.327722
GSK3a	11.0987	11.2654	-0.166625	0.0991291	0.327722
FMOD	3.25788	1.72391	1.53398	0.102445	0.336844
SH3PXD2A	8.85469	9.12576	-0.27107	0.103597	0.33879
CDCA8	10.6362	10.3887	0.247488	0.104462	0.339781
CDK4	12.5629	12.447	0.115868	0.105857	0.341525
TGFB2	7.01346	7.55976	-0.546299	0.106127	0.341525
HIF1A	12.4006	12.247	0.153587	0.108908	0.346563
RELB	5.49201	6.11145	-0.61944	0.108955	0.346563
NFKB2	7.50808	7.88848	-0.380394	0.109455	0.346563
NT5E	2.63476	1.54867	1.08608	0.110337	0.346563
NKX3-1	5.79824	5.17195	0.626289	0.110556	0.346563
PAK2	10.6353	10.8234	-0.188144	0.111752	0.348505
SNAI2	11.5057	11.6772	-0.171491	0.112597	0.34934
TAZ	7.77135	7.56936	0.201992	0.114091	0.352168
NUDT2	6.82942	7.09306	-0.263646	0.115828	0.353914
ABCC4	9.10468	9.27741	-0.172731	0.116456	0.353914
TAP2	8.02374	7.581	0.44274	0.116496	0.353914
IL2RG	1.43834	2.58453	-1.14619	0.116996	0.353914
SPHK2	5.16853	4.72714	0.441389	0.118843	0.357711
CENPA	8.29309	8.08421	0.208881	0.119558	0.358081
NDUFA2	11.8729	12.0167	-0.143797	0.122801	0.365984
ATF2	11.3395	11.4646	-0.125059	0.12609	0.373171
FZD1	6.94792	7.19335	-0.245426	0.126446	0.373171
CXXC5	9.69541	10.014	-0.318586	0.127235	0.373677
BRMS1	8.68323	8.84333	-0.160104	0.128514	0.374234
CCS	9.3207	9.4567	-0.136001	0.128662	0.374234
PDGFRB	2.95369	4.48745	-1.53376	0.130715	0.378385
RBL1	10.3847	10.1553	0.229349	0.133432	0.38441
AXL	8.12372	8.53951	-0.415793	0.134712	0.386085
PARVA	11.0793	11.2361	-0.156834	0.135289	0.386085
TP73	2.88088	4.01085	-1.12997	0.136624	0.388063
MAPK3	9.16531	9.04035	0.12496	0.139763	0.395125
SOS1	7.19803	6.81673	0.381299	0.140493	0.395342
MAML2	9.0932	8.89746	0.195739	0.141402	0.396058
CD44	9.01198	9.39938	-0.387407	0.144603	0.403157
RBX1	12.1218	12.2627	-0.140892	0.145847	0.403825
LAMTOR5	2.4863	1.52296	0.963339	0.146698	0.403825
IL6ST	9.61286	9.51747	0.0953919	0.146845	0.403825
EPAS1	6.37497	6.76303	-0.388056	0.148149	0.405549
KEAP1	10.1417	10.2805	-0.138832	0.148813	0.405549
GLUD1	10.6813	10.5413	0.140046	0.149544	0.405712
SQSTM1	8.27151	8.49797	-0.226462	0.150561	0.40665
RUNX1	11.0713	11.4517	-0.380456	0.151526	0.407436
TTK	9.75952	9.53102	0.228499	0.154017	0.411369
IL15RA	3.12501	4.03106	-0.906047	0.154348	0.411369
HLA-A	10.0156	9.87374	0.141888	0.157475	0.415865
POLE	9.0722	8.84583	0.226368	0.15836	0.415865
ASH1L	11.129	11.2648	-0.135755	0.159094	0.415865
GSR	10.5287	10.413	0.115645	0.159463	0.415865
ACKR2	2.62451	3.58682	-0.962314	0.159472	0.415865
EOMES	2.34225	1.46259	0.879664	0.16095	0.417916
RNF111	9.9016	9.6867	0.214894	0.161761	0.418227
PARP3	7.29947	7.1173	0.182174	0.163887	0.421922
PIK3CB	7.27137	7.49385	-0.222487	0.166354	0.425777
COL6A1	10.8557	11.1371	-0.281386	0.166792	0.425777
PLK1	11.1925	11.0102	0.182375	0.169016	0.427658
CHEK1	10.7647	10.5397	0.225021	0.169992	0.427658
ITGB3	7.74598	6.94832	0.797666	0.170246	0.427658
LAMTOR4	10.6195	10.5151	0.104336	0.170638	0.427658
WWTR1	10.7819	11.0188	-0.236939	0.171319	0.427658
PIK3R3	9.81618	9.68178	0.134406	0.17177	0.427658
EGLN3	8.66481	8.36557	0.299233	0.173534	0.429269
PIK3R4	10.164	10.0814	0.0825697	0.174464	0.429269
TPI1	13.0257	13.1196	-0.0939507	0.174546	0.429269
SOX7	6.44341	6.80277	-0.359351	0.177172	0.433964
KLRD1	3.50758	2.39967	1.10791	0.178266	0.434884
MKI67	12.3881	12.2161	0.171986	0.183235	0.444295
CD274	2.78762	1.92496	0.862658	0.183593	0.444295
CBX2	8.92133	8.79592	0.125405	0.186532	0.44892
MLST8	9.38631	9.27205	0.114264	0.187012	0.44892
PTEN	7.68894	7.52175	0.167192	0.18773	0.44892
SOD1	11.5642	11.4325	0.13175	0.189294	0.449531
AKT1S1	7.7631	7.94536	-0.18225	0.189472	0.449531
EHHADH	5.68843	4.71289	0.97554	0.191512	0.452596
SLIT2	7.11205	7.62856	-0.516509	0.192731	0.453705
FOXP1	8.54571	8.81754	-0.271826	0.195612	0.458703
TNFRSF4	2.6875	3.54744	-0.859937	0.196629	0.459061
NUF2	10.793	10.6087	0.184297	0.197282	0.459061
BYSL	9.18048	9.32149	-0.141013	0.200418	0.46457
GLUL	11.8307	11.9425	-0.111808	0.201775	0.46593
THBS1	9.03683	9.55063	-0.513799	0.207992	0.47846
FGFR2	5.51985	6.19591	-0.676066	0.209629	0.480399
KDM5A	10.2255	10.3451	-0.119649	0.211717	0.483354
TBRG4	9.99105	10.0757	-0.0846064	0.215602	0.486807
PLA2G4A	3.26673	2.38219	0.884537	0.215684	0.486807
MYBL2	10.1632	10.0114	0.151736	0.216498	0.486807
ERBB2	6.79036	7.17905	-0.388689	0.217549	0.486807
ZMYM2	10.3478	10.4683	-0.120488	0.21877	0.486807
HUWE1	10.5711	10.4167	0.154381	0.218917	0.486807
CDK1	11.638	11.4992	0.138864	0.219598	0.486807
DOCK1	11.0746	10.9677	0.106964	0.220459	0.486807
PSMB7	12.6471	12.7399	-0.0927884	0.220471	0.486807
RAD51	9.59213	9.39893	0.193193	0.224956	0.494619
CA9	6.71758	5.08714	1.63043	0.225644	0.494619
SERPINE1	8.06413	8.55779	-0.493664	0.228761	0.498252
B2M	11.9412	11.7755	0.165729	0.229956	0.498252
SIN3A	9.79877	9.69796	0.100803	0.230841	0.498252
OSMR	7.16983	6.50221	0.66762	0.231935	0.498252
PIK3CD	1.40371	2.4957	-1.09199	0.23305	0.498252
CTAG1A/B	11.6401	11.8366	-0.196485	0.233708	0.498252
B4GALT1	8.8968	9.06555	-0.168746	0.234018	0.498252
FZD7	10.0041	9.84436	0.159722	0.234709	0.498252
PNOC	2.45417	3.15488	-0.700704	0.235253	0.498252
EP300	9.7273	9.87328	-0.145982	0.237152	0.498252
NF1	9.36753	9.49874	-0.131216	0.237174	0.498252
TP53	10.4121	10.5386	-0.126527	0.237185	0.498252
LDHA	15.1899	14.9229	0.266993	0.239275	0.50043
PTGER4	4.5227	5.18771	-0.665009	0.239875	0.50043
ITGA1	3.63809	4.65867	-1.02058	0.243065	0.505342
HSD11B1	2.21087	1.55794	0.65293	0.244146	0.50585
HMOX1	5.74844	6.17069	-0.422247	0.247101	0.510225
ARID2	11.7849	11.6954	0.0895303	0.250086	0.514632
SAV1	9.78929	9.92886	-0.139576	0.254807	0.522571
IL10RA	2.40833	3.17846	-0.770123	0.257668	0.524843
ERO1A	11.047	10.8201	0.226893	0.257718	0.524843
LCK	3.18924	2.3034	0.885839	0.259436	0.524843
NFKB1	9.34095	9.13459	0.20636	0.259736	0.524843
GTSE1	10.8036	10.6749	0.128677	0.260406	0.524843
PKM	13.8329	13.714	0.118929	0.26112	0.524843
PRKCB	5.41093	6.00889	-0.59796	0.266817	0.534198
SMS	11.026	10.8962	0.129819	0.26754	0.534198
SOCS1	4.83746	5.13774	-0.300278	0.270611	0.538552
IRF3	7.93622	8.08695	-0.150731	0.276218	0.546405
ITGB8	6.15781	6.66159	-0.50378	0.276363	0.546405
CDC25C	8.65635	8.49428	0.162078	0.279453	0.547988
KDM3B	10.6016	10.7118	-0.110206	0.279855	0.547988
KAT6A	11.5975	11.6989	-0.101368	0.28075	0.547988
HK2	9.20614	8.93333	0.272805	0.280787	0.547988
XBP1	9.75627	9.9631	-0.206839	0.283806	0.552098
CDKN1B	6.50847	6.38052	0.127954	0.289698	0.561753
SETD2	10.8756	10.9617	-0.0861785	0.291924	0.564261
SMO	9.28867	9.08774	0.20093	0.295064	0.565887
APC	9.61712	9.73662	-0.119496	0.295523	0.565887
KLRG1	6.61175	6.82871	-0.216965	0.295571	0.565887
VWF	0.975157	1.60168	-0.626524	0.300361	0.573244
CCL21	1.18719	1.85855	-0.671364	0.303913	0.577844
TAP1	5.26857	4.63739	0.631181	0.305455	0.577844
MSH2	11.4953	11.5785	-0.0832429	0.305636	0.577844
PBRM1	10.4901	10.59	-0.0998461	0.308474	0.581393
NSD1	8.71759	9.04506	-0.327464	0.317264	0.596102
KMT2D	9.91448	10.1201	-0.205658	0.318445	0.596469
LIN9	9.22389	9.12117	0.102722	0.319602	0.59656
PRDX2	12.9532	12.8244	0.128732	0.321218	0.59656
H2AX	4.72741	4.43396	0.293453	0.323719	0.59656
MTHFD2	12.0607	11.9334	0.127295	0.324655	0.59656
BRCA2	9.19921	9.04304	0.156167	0.325038	0.59656
AGO4	9.80464	9.92181	-0.117175	0.325178	0.59656
PARP2	8.95928	8.87468	0.0845951	0.325396	0.59656
CDCA5	9.31851	9.43515	-0.116639	0.328816	0.601009
TJP1	10.27	10.132	0.13801	0.333304	0.607122
ITGA5	7.95699	7.77975	0.17724	0.334168	0.607122
BMPR2	11.8289	11.7128	0.116019	0.338224	0.607561
TOP2A	12.9178	12.816	0.101842	0.338571	0.607561
IFNAR1	10.1574	10.2262	-0.0687941	0.339095	0.607561
GMPS	9.51248	9.59009	-0.0776056	0.339214	0.607561
NCAPG	8.67659	8.55074	0.125851	0.339724	0.607561
PLCG2	5.98556	5.64628	0.33928	0.340435	0.607561
LOX	9.388	9.61848	-0.230484	0.342645	0.609707
DICER1	11.7841	11.8842	-0.100028	0.349186	0.616825
EIF2AK3	8.80893	8.89749	-0.0885527	0.349429	0.616825
KDM6A	9.59293	9.49102	0.101911	0.349704	0.616825
SKA1	9.29108	9.08953	0.20155	0.351626	0.618412
IQGAP1	11.7992	11.642	0.157167	0.35436	0.620106
IL22RA2	2.4545	3.17824	-0.723738	0.354639	0.620106
MGA	11.2545	11.1588	0.0956704	0.359897	0.626802
BHLHE40	9.83494	9.53653	0.29841	0.360541	0.626802
COL4A1	8.58526	8.70742	-0.122152	0.366481	0.629797
CD19	2.24604	1.65793	0.588107	0.366515	0.629797
GALNT3	3.91955	4.32404	-0.404486	0.367263	0.629797
KAT6B	9.58631	9.46003	0.126283	0.36747	0.629797
TEAD2	8.88511	9.02869	-0.143577	0.368206	0.629797
TOX2	5.65039	5.9345	-0.28411	0.368889	0.629797
RRAGC	8.78655	8.92073	-0.13418	0.370918	0.629797
ADORA2A	5.73334	5.96723	-0.23389	0.37129	0.629797
CCNT1	10.9602	10.8765	0.0836965	0.371933	0.629797
RPTOR	7.2566	7.08524	0.171358	0.372673	0.629797
KIF2C	11.1797	11.0766	0.103128	0.374583	0.63126
MTOR	9.52939	9.65853	-0.129142	0.375899	0.63172
CD47	10.4505	10.2975	0.152977	0.378685	0.634638
CREB1	9.2926	9.42535	-0.132753	0.383061	0.640199
ASCL1	2.76054	3.21641	-0.455871	0.38632	0.643867
ATF4	9.96552	10.0632	-0.0976809	0.393518	0.654061
ROCK1	9.97066	10.0499	-0.0792224	0.39536	0.65408
EGFR	7.83745	8.0804	-0.242954	0.395691	0.65408
CDH11	11.1397	10.9972	0.142509	0.398397	0.656758
SKP2	12.8686	12.9613	-0.0926342	0.40186	0.6591
CCNF	9.9567	9.86896	0.087739	0.403187	0.6591
PARP1	12.3308	12.4081	-0.0773306	0.403636	0.6591
ARID4B	10.4587	10.5314	-0.0726704	0.40436	0.6591
PTCH2	5.74899	5.49273	0.256258	0.405297	0.6591
STING1	11.2975	11.177	0.120564	0.406354	0.6591
PTGER1	3.35461	2.75073	0.603882	0.408059	0.660095
THBS2	8.15894	7.89904	0.259899	0.418251	0.674779
DNMT1	11.5758	11.463	0.112853	0.420089	0.675942
COL4A2	9.69662	9.83297	-0.136349	0.425726	0.682276
HDAC1	10.1632	10.2546	-0.0913714	0.427186	0.682276
RUVBL1	11.5877	11.5206	0.0671189	0.428231	0.682276
LAG3	2.03667	1.51415	0.522516	0.428537	0.682276
BUB1	11.5611	11.4831	0.0779876	0.432459	0.686714
MCM2	10.6331	10.574	0.0591272	0.433968	0.687305
RPA3	11.5145	11.4261	0.0883342	0.442952	0.696646
IFNGR2	10.2874	10.3504	-0.0630548	0.443715	0.696646
LMNB1	11.8076	11.7378	0.0698154	0.443837	0.696646
SOCS3	6.40654	6.75381	-0.347269	0.444472	0.696646
PRDX1	13.8262	13.9035	-0.0773858	0.450589	0.704408
CCND2	13.0837	13.2011	-0.1174	0.459961	0.717191
PLAU	7.71263	7.99087	-0.27824	0.461136	0.717191
ITPR3	2.69525	2.02419	0.671055	0.466456	0.723604
BCL2	6.87906	6.6818	0.197259	0.468668	0.72505
MAPK8	9.19189	9.11016	0.0817348	0.46993	0.72505
SELL	3.63937	3.06181	0.577567	0.470983	0.72505
CD80	2.36348	2.85679	-0.493302	0.473787	0.727516
AKT2	10.4156	10.516	-0.100397	0.478639	0.732075
MLH1	10.1601	10.1134	0.0466585	0.479177	0.732075
JUP	7.95852	7.79178	0.166733	0.481726	0.734116
GLUD2	10.6619	10.5441	0.117808	0.490307	0.745316
MDM2	11.3597	11.4089	-0.0492708	0.494161	0.749292
CD86	2.19859	1.74726	0.451325	0.498514	0.75057
RBBP5	10.0469	10.1035	-0.0565921	0.499005	0.75057
SMC3	12.0382	11.9616	0.0765188	0.499811	0.75057
FOS	5.62804	5.86929	-0.241251	0.500751	0.75057
ABI1	8.97018	9.03176	-0.0615758	0.501997	0.75057
ZEB1	10.647	10.5794	0.0676327	0.502448	0.75057
UGDH	10.067	10.1632	-0.0962475	0.505059	0.752613
STAT1	10.0753	10.1501	-0.0748045	0.510566	0.75895
RASA1	10.2929	10.3494	-0.0564944	0.514131	0.762376
FOXA1	1.67732	2.11707	-0.439753	0.516583	0.764139
LAT	4.71782	4.98663	-0.268809	0.520485	0.764988
PAX7	9.17002	9.06836	0.10166	0.520494	0.764988
CTGF	10.6194	10.8673	-0.247868	0.52095	0.764988
CCL4	1.19345	1.60168	-0.40823	0.522953	0.76607
BRCA1	9.26086	9.16947	0.091392	0.524608	0.766637
NOTCH4	5.99637	5.84737	0.14901	0.526687	0.767821
CGAS	10.2664	10.1753	0.0911066	0.529723	0.769214
FGF7	3.66364	4.30044	-0.636798	0.532039	0.769214
SLC2A1	7.57712	7.37708	0.200039	0.532196	0.769214
TXN	13.4245	13.4903	-0.0658425	0.532729	0.769214
PDK1	11.2422	11.0246	0.217614	0.534227	0.769541
RAD51AP1	10.2	10.1342	0.0658099	0.539353	0.77221
ARID4A	9.11121	9.17151	-0.0602997	0.539392	0.77221
CMKLR1	5.02201	5.27722	-0.255209	0.542427	0.77221
KRT16	2.6912	2.23904	0.452156	0.542752	0.77221
COL6A2	8.29438	8.55195	-0.257563	0.544752	0.77221
UBE2C	12.3836	12.4739	-0.0902309	0.54492	0.77221
LRRC32	4.09865	3.73589	0.362754	0.545014	0.77221
ADORA2B	7.24382	7.45242	-0.208607	0.547826	0.774246
CPT2	9.08531	9.03216	0.0531496	0.550861	0.774246
PRIM1	10.5279	10.4398	0.088062	0.553428	0.774246
KDM1A	11.6673	11.7328	-0.0655315	0.553787	0.774246
IL27RA	6.9824	6.80506	0.177343	0.553976	0.774246
IGF1R	11.109	11.1717	-0.0627544	0.55413	0.774246
STAT3	11.1264	11.0679	0.0584892	0.558306	0.778284
TNFAIP3	4.99334	5.20711	-0.213767	0.560089	0.778974
RICTOR	11.1531	11.1069	0.0461887	0.562392	0.779029
CASP3	10.6027	10.5483	0.0543986	0.56357	0.779029
SQLE	13.6447	13.5764	0.0682678	0.565371	0.779029
ELOVL5	12.0747	12.0132	0.0614292	0.565988	0.779029
PGF	11.1305	11.028	0.102453	0.567806	0.779029
BBC3	3.40312	3.78815	-0.385027	0.567854	0.779029
CTNNA1	12.1958	12.2418	-0.0460232	0.582494	0.797305
CCND1	10.9726	11.048	-0.075388	0.587364	0.802156
TXN2	10.4046	10.4901	-0.085527	0.591191	0.804973
FRMD6	8.62671	8.71573	-0.0890173	0.592088	0.804973
NANOG	6.84071	6.65743	0.183278	0.594553	0.806513
TUBG1	9.85024	9.89682	-0.0465801	0.60252	0.814711
AURKA	10.0403	10.0942	-0.0539349	0.605464	0.814711
TIMELESS	10.694	10.6397	0.0542424	0.606232	0.814711
HJURP	9.73325	9.6895	0.0437557	0.606839	0.814711
CYP4A11/22	1.3307	1.77342	-0.442713	0.608638	0.814711
FZD8	8.05068	7.92879	0.121891	0.609515	0.814711
WNT5A	8.1256	7.98843	0.137172	0.611217	0.814711
PCNA	10.3843	10.3143	0.0699677	0.61137	0.814711
FGFR1	9.38286	9.4934	-0.110538	0.61597	0.818135
SMAD7	9.05221	8.95615	0.0960612	0.616644	0.818135
POU5F1	5.02247	4.58888	0.433592	0.61865	0.819001
SSRP1	12.1153	12.153	-0.0377246	0.622925	0.82286
MAP2K2	10.819	10.7726	0.0463873	0.624347	0.822941
KIR2DS4	4.05815	3.68442	0.373722	0.62787	0.825447
TET2	9.92264	9.85475	0.067891	0.629703	0.825447
ATF7IP	11.2042	11.2863	-0.0820825	0.630341	0.825447
RFC2	10.2099	10.2634	-0.0534249	0.638875	0.834652
PHB	7.34694	7.44406	-0.0971164	0.641824	0.834652
P4HB	11.7447	11.6681	0.0766518	0.642616	0.834652
FANCA	9.14013	9.21131	-0.0711786	0.643672	0.834652
RAC3	10.3587	10.3018	0.0568517	0.644269	0.834652
RFC3	10.7615	10.8091	-0.0476164	0.647563	0.835289
PPAN	8.87842	8.94735	-0.0689364	0.648229	0.835289
CHEK2	9.33472	9.26434	0.0703779	0.648902	0.835289
CYFIP1	9.74433	9.67016	0.0741688	0.654182	0.839778
CXCR4	12.6607	12.5846	0.0761457	0.655166	0.839778
EDN1	1.8184	1.54121	0.277195	0.658037	0.841676
SLC7A5	8.92069	8.99346	-0.0727736	0.66216	0.845161
SRC	5.45955	5.55912	-0.0995685	0.664585	0.846201
STK4	10.2422	10.2816	-0.0394169	0.665771	0.846201
KIR2DL3	1.32117	1.58208	-0.260916	0.678532	0.860612
SKIL	12.7357	12.6878	0.0478825	0.68009	0.860783
AIMP2	8.78286	8.82154	-0.0386862	0.689004	0.866008
RAF1	11.2362	11.2696	-0.0333958	0.689943	0.866008
TPX2	11.8617	11.8208	0.0408449	0.691196	0.866008
NOTCH3	9.6564	9.73511	-0.0787035	0.691487	0.866008
MYC	13.5001	13.552	-0.0519066	0.69274	0.866008
VEGFC	2.69603	3.16016	-0.46413	0.692807	0.866008
PIK3R1	8.17959	8.26215	-0.0825682	0.697544	0.868375
ATRX	11.1994	11.2324	-0.0329898	0.6998	0.868375
ATOX1	9.59565	9.62509	-0.0294461	0.700504	0.868375
CDKN2A	9.23774	9.28187	-0.0441338	0.701091	0.868375
MYD88	8.58198	8.53337	0.0486025	0.701877	0.868375
ATG2B	9.862	9.89415	-0.0321559	0.711391	0.87835
CD8B	1.75467	2.02613	-0.271452	0.717096	0.883348
FANCD2	9.38348	9.42147	-0.0379949	0.718359	0.883348
FEN1	10.463	10.4251	0.037839	0.727369	0.892614
IRF7	1.50201	1.82791	-0.325897	0.729465	0.893374
ATXN7	7.66813	7.70747	-0.0393374	0.732407	0.895164
IL11	8.42761	8.49715	-0.0695358	0.735541	0.897182
STAT4	1.79434	2.05022	-0.255879	0.739613	0.900334
UCHL5	10.8388	10.8103	0.0284985	0.7432	0.900681
CD68	4.95903	5.01375	-0.0547227	0.746915	0.900681
FBLN2	5.61183	5.78931	-0.177478	0.747597	0.900681
FGFR3	4.49252	4.2439	0.248616	0.74807	0.900681
EGF	2.75095	2.43813	0.312821	0.749971	0.900681
JAK1	10.1251	10.0991	0.0259384	0.751558	0.900681
LTBP1	7.11539	7.26755	-0.152158	0.752444	0.900681
LATS1	10.1229	10.1531	-0.0301718	0.75403	0.900681
EIF4G1	9.28369	9.32364	-0.0399452	0.754165	0.900681
CXCR2	1.38233	1.58001	-0.197683	0.754786	0.900681
PDLIM5	10.9655	10.9199	0.045634	0.756376	0.900803
ABCC1	9.89192	9.86397	0.0279522	0.759153	0.902334
PA2G4	12.5207	12.5443	-0.0235542	0.762268	0.904259
NCOR1	9.37057	9.42905	-0.0584785	0.765176	0.905933
MUC1	3.75963	3.98342	-0.223789	0.767042	0.906232
ANGPT2	3.06792	2.82603	0.241896	0.768425	0.906232
CDC20	9.9373	9.96974	-0.0324421	0.773452	0.910387
FCGR3A/B	1.81544	1.62624	0.189201	0.775226	0.910702
EXO1	9.49443	9.45463	0.0397977	0.778027	0.912221
CLOCK	8.07213	8.0996	-0.0274659	0.780321	0.912965
KIR3DL2	3.67001	3.49199	0.178017	0.781679	0.912965
LAMA4	8.33668	8.41992	-0.0832417	0.784044	0.913962
LAMTOR1	8.31387	8.33809	-0.024216	0.786526	0.915093
AURKB	9.21179	9.18048	0.0313122	0.790361	0.917732
JMJD1C	11.6302	11.6144	0.0158198	0.792472	0.917732
FGFBP1	2.59718	2.43253	0.164654	0.79593	0.917732
ATM	11.3168	11.3379	-0.0211112	0.796343	0.917732
SREBF1	7.88702	7.83811	0.0489089	0.796623	0.917732
PDGFB	8.03378	8.08551	-0.0517271	0.798817	0.917732
KLRK1	3.47003	3.76433	-0.294293	0.800495	0.917732
DOCK2	2.84172	2.63264	0.209084	0.802357	0.917732
CD28	3.6619	3.54452	0.117379	0.804611	0.917732
CHUK	10.2252	10.1938	0.0313192	0.804971	0.917732
RB1CC1	10.9646	10.9886	-0.0240087	0.807741	0.917732
TNFRSF9	1.72394	1.87904	-0.155101	0.808357	0.917732
ESRP1	2.65863	2.8643	-0.205663	0.809054	0.917732
TRAF1	1.94316	2.13537	-0.192213	0.810665	0.917732
IRF1	6.13975	6.20948	-0.069734	0.811548	0.917732
PFKFB3	8.5154	8.55076	-0.0353576	0.814603	0.919468
CCNB1	11.8651	11.8928	-0.0276821	0.820444	0.922339
PSMB9	5.10045	5.2252	-0.124745	0.823777	0.922339
OAS3	2.93494	2.76519	0.169747	0.824004	0.922339
ALDOA	13.041	13.0755	-0.0344906	0.82414	0.922339
WASF2	12.226	12.2422	-0.0162373	0.824769	0.922339
GNAI3	12.7171	12.7335	-0.0163112	0.831446	0.927038
TAPBP	7.2509	7.31021	-0.0593063	0.832035	0.927038
KPNA2	13.0753	13.0614	0.0139169	0.835242	0.927655
PGK1	12.8166	12.7799	0.0367621	0.835656	0.927655
TRAT1	1.91102	2.04377	-0.13275	0.837425	0.927916
CD276	11.3349	11.3796	-0.0447101	0.841219	0.930236
TEK	1.45703	1.59447	-0.137439	0.842852	0.930236
HMGA1	10.7028	10.6829	0.019979	0.844131	0.930236
HES1	11.2075	11.1739	0.0335792	0.847483	0.932231
EPC1	9.71627	9.69687	0.0193985	0.851546	0.935
CLSPN	10.4053	10.4374	-0.0320405	0.854475	0.936517
MAP3K7	11.1774	11.1944	-0.016993	0.856433	0.936965
BCAP31	10.0011	10.0163	-0.0152269	0.85852	0.937553
GSK3B	10.8	10.8175	-0.0175314	0.862089	0.939754
LAMC2	3.38287	3.32011	0.0627602	0.864733	0.940941
IKBKG	6.02176	5.99362	0.0281377	0.868861	0.943735
RFC4	11.0267	11.0378	-0.0110461	0.875628	0.947588
SUPT16H	9.95385	9.96877	-0.0149227	0.87606	0.947588
MCM4	12.11	12.1228	-0.0127976	0.877712	0.947588
FBXW7	8.00799	8.02916	-0.0211769	0.878867	0.947588
CCL5	2.45665	2.57989	-0.123241	0.882147	0.947588
E2F1	10.2441	10.2563	-0.0121806	0.882845	0.947588
LTBR	7.07286	7.09311	-0.0202451	0.883371	0.947588
LAMTOR2	10.1854	10.1752	0.0101692	0.885759	0.948108
IL4R	7.36422	7.39769	-0.0334663	0.88835	0.948108
PLCB3	8.84532	8.86862	-0.023306	0.888558	0.948108
NCK1	9.89679	9.88767	0.00911998	0.891173	0.949225
VEGFA	6.53	6.57923	-0.0492268	0.894155	0.950728
KRT17	5.7773	5.84979	-0.072496	0.895966	0.95075
TFDP1	8.7905	8.80314	-0.0126381	0.89732	0.95075
CD53	2.55771	2.67432	-0.116611	0.899911	0.951107
NBL1	6.17359	6.19561	-0.0220243	0.9008	0.951107
SPINT2	5.99568	5.92058	0.0750987	0.907192	0.956186
MYB	2.53909	2.47098	0.0681105	0.913432	0.961089
CHD8	8.75065	8.76013	-0.00947655	0.915157	0.961232
FBN1	8.48419	8.45699	0.0272032	0.918709	0.963291
EZH2	10.9275	10.9372	-0.00972556	0.933919	0.975396
TERT	5.18933	5.15514	0.0341896	0.93475	0.975396
JAK2	7.98648	7.99802	-0.0115424	0.937608	0.975396
UBE2T	7.52249	7.53506	-0.0125693	0.937885	0.975396
ACKR3	2.54219	2.61627	-0.0740818	0.938314	0.975396
RRM2	12.114	12.1039	0.0100326	0.941142	0.975582
DKC1	10.7283	10.7202	0.00804072	0.944004	0.975582
CEACAM3	5.61003	5.58577	0.0242622	0.944545	0.975582
ITGA11	6.04887	6.09901	-0.0501458	0.94565	0.975582
BAX	9.74645	9.7412	0.00524452	0.946557	0.975582
NDUFB1	12.1317	12.1398	-0.00809528	0.949533	0.976986
VCP	11.8114	11.8058	0.00564691	0.952371	0.977845
HAVCR2	3.45558	3.49487	-0.0392909	0.953601	0.977845
SF3B1	12.7328	12.7364	-0.00360231	0.958642	0.981351
ESR1	1.64258	1.67205	-0.0294683	0.969205	0.989233
MLANA	2.28819	2.26556	0.0226247	0.969612	0.989233
PSMB10	3.59635	3.62665	-0.0302918	0.972772	0.990787
RAD54L	8.36062	8.36407	-0.00345095	0.976371	0.992258
ITGAV	10.465	10.4615	0.00348517	0.978248	0.992258
CD300A	2.06751	2.05307	0.0144437	0.979138	0.992258
TNS1	4.15074	4.12858	0.0221584	0.983482	0.994601
CDC25A	9.86114	9.85831	0.00283005	0.985393	0.994601
KMT2A	10.7662	10.7643	0.00190312	0.986381	0.994601
ITGAX	3.07151	3.08192	-0.0104093	0.988069	0.994645
NEK2	9.32204	9.32063	0.00141483	0.990255	0.99519
IDH2	10.5178	10.5168	0.000992482	0.992616	0.995726
TERF2IP	9.02321	9.02382	-0.000607445	0.99408	0.995726
BAD	5.59463	5.59546	-0.00082704	0.998399	0.998399
MAGEC1	0.975157	1.06134	NA	NA	NA
ARG1	1.14481	1.31331	NA	NA	NA
LILRB2	0.975157	1.1652	NA	NA	NA
CD34	1.68093	1.71421	NA	NA	NA
IL3RA	1.37614	1.63282	NA	NA	NA
TNFRSF18	1.82069	1.03053	NA	NA	NA
CXCL10	0.921638	1.52109	NA	NA	NA
CD3G	1.07612	1.53557	NA	NA	NA
NOS2	1.11069	1.48995	NA	NA	NA
PTGER3	1.07384	1.56325	NA	NA	NA
NCF1	1.4567	1.55822	NA	NA	NA
GZMA	2.15098	1.34512	NA	NA	NA
FAM83A	0.975157	1.11195	NA	NA	NA
HLA-DRB1	1.703	1.45293	NA	NA	NA
IL9R	0.954338	1.62565	NA	NA	NA
PDCD1	0.984884	1.0923	NA	NA	NA
PRF1	1.31743	1.68802	NA	NA	NA
CD3E	1.21837	1.444	NA	NA	NA
KIR3DL1	1.22907	1.60805	NA	NA	NA
TNFRSF17	1.52096	1.40547	NA	NA	NA
CPA3	0.975157	1.21928	NA	NA	NA
TYROBP	1.18996	1.76414	NA	NA	NA
FLT4	0.975157	1.0923	NA	NA	NA
TOX	0.975157	1.0923	NA	NA	NA
OAS1	1.19939	1.22364	NA	NA	NA
IL7R	1.29895	1.50554	NA	NA	NA
CD22	0.975157	1.0923	NA	NA	NA
CDH5	1.04613	1.16583	NA	NA	NA
TOX3	1.04613	1.0923	NA	NA	NA
MX1	1.00702	1.35874	NA	NA	NA
CD163	0.975157	1.25236	NA	NA	NA
GZMB	0.843636	1.0923	NA	NA	NA
GRAP2	1.23262	1.71935	NA	NA	NA
CCR1	0.975157	1.48995	NA	NA	NA
LYN	0.975157	1.0923	NA	NA	NA
PDGFRA	0.975157	1.0923	NA	NA	NA
CSF2RA	0.975157	1.0923	NA	NA	NA
KIT	0.975157	1.0923	NA	NA	NA
DELTEX1	0.975157	1.55822	NA	NA	NA
IDO1	1.00702	1.0923	NA	NA	NA
CD33	0.975157	1.2836	NA	NA	NA
MMP9	0.752419	1.50934	NA	NA	NA
CALML3	0.975157	1.57431	NA	NA	NA
C3AR1	0.975157	1.0923	NA	NA	NA
ATOH1	1.00702	1.06134	NA	NA	NA
SOX2	1.30819	1.46953	NA	NA	NA
TGM2	0.975157	1.0923	NA	NA	NA
FAS	0.975157	1.0923	NA	NA	NA
AMOTL2	1.37614	1.17598	NA	NA	NA
IL6	1.34063	1.47713	NA	NA	NA
DLL4	1.1868	1.29785	NA	NA	NA
CEACAM1	0.975157	1.0923	NA	NA	NA
ACOT12	0.975157	1.0923	NA	NA	NA
INHBA	0.975157	1.0923	NA	NA	NA
ZAP70	0.975157	1.53409	NA	NA	NA
NOS3	0.975157	1.0923	NA	NA	NA
CD38	0.975157	1.0923	NA	NA	NA
CD209	0.975157	1.39398	NA	NA	NA
XCL1/2	1.22323	1.57154	NA	NA	NA
ENTPD2	0.975157	1.0923	NA	NA	NA
FLT3	0.975157	1.0923	NA	NA	NA
CD4	0.975157	1.25236	NA	NA	NA
CCL13	0.975157	1.0923	NA	NA	NA
IL2RB	0.975157	1.0923	NA	NA	NA
PTPN6	0.975157	1.0923	NA	NA	NA
S100A12	1.00702	1.50878	NA	NA	NA
GZMK	0.975157	1.0923	NA	NA	NA
MALL	0.975157	1.0923	NA	NA	NA
ITGAL	0.975157	1.0923	NA	NA	NA
FCAR	0.975157	1.0923	NA	NA	NA
FASLG	0.975157	1.0923	NA	NA	NA
SERPINB5	0.975157	1.0923	NA	NA	NA
MS4A1	0.975157	1.46485	NA	NA	NA
LCN2	0.975157	1.42616	NA	NA	NA
TCL1A	0.975157	1.0923	NA	NA	NA
NCR1	0.975157	1.0923	NA	NA	NA
CXCL11	1.00702	1.2324	NA	NA	NA
BTK	0.975157	1.0923	NA	NA	NA
CD27	0.975157	1.41812	NA	NA	NA
FAM30A	0.975157	1.45927	NA	NA	NA
ITK	0.975157	1.0923	NA	NA	NA
CD8A	0.975157	1.0923	NA	NA	NA
CTSW	0.954338	1.11195	NA	NA	NA
KIR2DL4	0.975157	1.0923	NA	NA	NA
SYK	0.975157	1.0923	NA	NA	NA
CD40LG	0.975157	1.0923	NA	NA	NA
GPT	0.975157	1.19389	NA	NA	NA
CD244	0.975157	1.0923	NA	NA	NA
ESRP2	0.975157	1.0923	NA	NA	NA
PIK3R5	0.975157	1.25236	NA	NA	NA
NCF2	0.843636	1.3351	NA	NA	NA
FPR1	0.975157	1.0923	NA	NA	NA
ITGA8	0.975157	1.0923	NA	NA	NA
IDO2	0.975157	1.0923	NA	NA	NA
TBX21	0.975157	1.0923	NA	NA	NA
IFNA1	0.975157	1.0923	NA	NA	NA
OAS2	0.975157	1.0923	NA	NA	NA
HDC	0.975157	1.0923	NA	NA	NA
SPIB	0.975157	1.0923	NA	NA	NA
GRB7	0.975157	1.0923	NA	NA	NA
EPCAM	0.975157	1.0923	NA	NA	NA
TNFSF8	1.76771	1.51609	NA	NA	NA
FOLH1	0.975157	1.57154	NA	NA	NA
CARD11	0.975157	1.0923	NA	NA	NA
TNFSF14	0.975157	1.0923	NA	NA	NA
SIGLEC9	0.975157	1.0923	NA	NA	NA
TLR4	0.975157	1.43972	NA	NA	NA
GZMH	0.975157	1.0923	NA	NA	NA
CXCR6	0.975157	1.0923	NA	NA	NA
IFNG	0.975157	1.0923	NA	NA	NA
BIRC3	0.975157	1.39398	NA	NA	NA
NFAM1	0.975157	1.0923	NA	NA	NA
ICAM1	0.975157	1.0923	NA	NA	NA
SPDEF	0.975157	1.0923	NA	NA	NA
ITGAM	0.975157	1.0923	NA	NA	NA
MS4A4A	0.975157	1.29785	NA	NA	NA
SIGLEC5	1.63177	1.29785	NA	NA	NA
CD3D	0.975157	1.0923	NA	NA	NA
GNLY	0.975157	1.54768	NA	NA	NA
TNFSF11	0.975157	1.0923	NA	NA	NA
IL2RA	0.975157	1.0923	NA	NA	NA
ABCG2	1.1868	1.0923	NA	NA	NA
BCL2A1	1.29673	1.3351	NA	NA	NA
CDCP1	0.975157	1.0923	NA	NA	NA
TCF7	0.975157	1.11195	NA	NA	NA
SH2D1A	0.975157	1.0923	NA	NA	NA
CCL19	0.975157	1.0923	NA	NA	NA
HLA-DQA1	0.975157	1.0923	NA	NA	NA
PDCD1LG2	0.975157	1.0923	NA	NA	NA
MS4A2	0.975157	1.0923	NA	NA	NA
HCK	0.975157	1.29785	NA	NA	NA
SLPI	0.975157	1.0923	NA	NA	NA
NEUROG1	0.975157	1.19389	NA	NA	NA
CCR7	0.975157	1.0923	NA	NA	NA
CSF2RB	0.975157	1.0923	NA	NA	NA
PTGER2	0.975157	1.0923	NA	NA	NA
ESR2	0.975157	1.0923	NA	NA	NA
TNFSF13B	0.975157	1.45927	NA	NA	NA
KDR	0.975157	1.0923	NA	NA	NA
MSLN	1.92368	1.0923	NA	NA	NA
CD247	0.975157	1.0923	NA	NA	NA
IL12RB1	1.27633	1.11401	NA	NA	NA
IRF4	0.975157	1.19389	NA	NA	NA
CYBB	1.22323	1.30325	NA	NA	NA
KLRB1	1.78424	1.02572	NA	NA	NA
ADH1A	0.975157	1.41368	NA	NA	NA
MUC16	0.975157	1.0923	NA	NA	NA
CSF1R	0.975157	1.0923	NA	NA	NA
IL12B	1.16743	0.973902	NA	NA	NA
MST1R	1.04613	1.2214	NA	NA	NA
LTB	0.954338	1.0923	NA	NA	NA
CD14	1.11069	1.0923	NA	NA	NA
PTGS2	0.975157	1.39398	NA	NA	NA
BLK	0.975157	1.0923	NA	NA	NA
MAGEC2	0.975157	1.0923	NA	NA	NA
CSF3R	0.954338	1.25236	NA	NA	NA
PLEK2	0.975157	1.0923	NA	NA	NA
KLK3	0.975157	1.0923	NA	NA	NA
CD84	0.975157	1.0923	NA	NA	NA
IL7	1.43448	1.6655	NA	NA	NA
CD40	0.975157	1.0923	NA	NA	NA
TMPRSS2	0.975157	0.973902	NA	NA	NA
LTA	0.975157	1.0923	NA	NA	NA
CXCL9	0.975157	1.0923	NA	NA	NA
CTLA4	1.53292	1.0923	NA	NA	NA
ICOS	0.975157	1.0923	NA	NA	NA
SPINT1	0.975157	1.0923	NA	NA	NA
VAV1	0.975157	1.0923	NA	NA	NA
CCR2	0.975157	1.0923	NA	NA	NA
CCR5	0.975157	1.0923	NA	NA	NA
MNDA	0.954338	1.41812	NA	NA	NA
GRHL2	0.975157	1.0923	NA	NA	NA
TNS4	0.975157	1.0923	NA	NA	NA
ACTG2	1.00702	1.0923	NA	NA	NA
PTPRC	0.975157	1.0923	NA	NA	NA
FOXP3	0.975157	1.0923	NA	NA	NA
IL10	0.975157	1.0923	NA	NA	NA
SHH	0.975157	1.0923	NA	NA	NA
CCR4	0.975157	1.0923	NA	NA	NA
CDH1	1.1581	1.36664	NA	NA	NA
KLK2	0.975157	1.0923	NA	NA	NA
TIGIT	0.975157	1.0923	NA	NA	NA
TNF	0.975157	1.50716	NA	NA	NA
OSM	0.975157	1.0923	NA	NA	NA
CD6	0.975157	1.0923	NA	NA	NA
